# Supplementary material for: Activation of MT1/MT2 to Protect Testes and Leydig Cells against Cisplatin-Induced Oxidative Stress through the SIRT1/Nrf2 Signaling Pathway
Source: Cells. 2022 May 19;11(10):1690. doi: 10.3390/cells11101690 (PMC9139217; doi:10.3390/cells11101690)
Supplement: Supplementary file 1 [file cells-11-01690-s001.zip]

Archive with 1 entries (1 files):
- Supplementary Figure-0520doc.pdf
